# Supplementary material for: BCL11A intellectual developmental disorder: defining the clinical spectrum and genotype-phenotype correlations
Source: Eur J Hum Genet. 2024 Oct 24;33(3):312–24. doi: 10.1038/s41431-024-01701-z (PMC11893779; doi:10.1038/s41431-024-01701-z)
Supplement: Supplementary file 2 — Supplementary Material [file 41431_2024_1701_MOESM2_ESM.xlsx]

## Sheet: Supplementary Table 1
Patient ID	Reference	Sex	NM_022893.4:	NP_075044.2 (XL isoform)1	Inheritrance	Mutation Class	Stop or FS disrupting ZNF (I: 378-427; II: 742-823)	Age at diagnosis (range)	Age at last eval (range)	Prenatal history	Prenatal/birth history detail	GW at birth2	Congenital malformations	Congenital malformation detail	HC at birth (cm)	HC at birth (SD, UKWHO)	Age at last observation HC (range)	HC at last observation (SD, UKWHO)	Age at last observation height (range)	Height at last observation (SD, UKWHO)	Age at last observation weight (range)	Weight at last observation (SD, UKWHO)	Hirsutism3	Epicanthus	Wide nose	Malar flattening	Full cheeks	Thin vermillion of the upper lip	Thick or everted vermillion of the lower lip	Cleft or high palate	Ear abnormalities	DD/ID	DD/ID severity	Language development	Absent speech	Dysarthria or speech apraxia	Gross motor development	Fine motor development	Autism Spectrum Disorder	Behavior	Repetitive behavior or stereotypies	Anxiety	ADHD	Aggressiveness	Sleep disturbance	Seizures	Seizure type	Seizure frequency	EEG
HPO terms											HP:0001197					HP:0011451		HP:0005484 HP:0000253		HP:0004322			HP:0000998 HP:0011229 HP:0000527	HP:0000286	HP:0000445 HP:0012810 HP:0000431 HP:0000414 HP:0000455	HP:0000272	HP:0000293	HP:0000219	HP:0000179 HP:0000232	HP:0000174 HP:0000175	HP:0000356 HP:0000385 HP:0009907 HP:0000396 HP:0030026	HP:0001263 HP:0012758 HP:0001249	HP:0001256 HP:0002342 HP:0010864	HP:0000750	HP:0001344	HP:0001260 HP:0011098	HP:0002194	HP:0010862	HP:0000717 HP:0000729	HP:0000708	HP:0008762 HP:0000733	HP:0000739	HP:0007018	HP:0000718 HP:0025160	HP:0002360	HP:0001250	HP:0007359 HP:0002197 HP:0002069 HP:0032794		HP:0002353
Present cohort
P1		M	c.13A>T	p.Lys5Ter	de novo	PTVa1	FS -ZNF I&II	> 21 yrs	> 21 yrs	abnormal	bleeding 1st trimester	38	yes	ear appendage; accessory nipple (familial)	NA	NA	> 21 yrs	2.00859	> 21 yrs	0.998897	> 21 yrs	2.23835	no	no	yes	no	no	yes	no	no	yes	yes	moderate	delayed		yes	delayed	delayed	yes	abnormal	yes	yes	no	no	no	no			NA
P2 (dizygotic twin of P3)	ClinVar_VCV000452149	M	c.12_19dup	p.Gly7AlafsTer9	assumed germline mosaicism	PTVa1	FS -ZNF I&II	6-10 yrs	11-15 yrs	normal	twin pregnancy through homologous IVF, reduced from 3 embryos at 10 w	36	no		NA	NA	11-15 yrs	-2.1124	11-15 yrs	-0.913655	11-15 yrs	-1.20129	no	no	yes	yes	no	no	yes	no	yes	yes	mild	delayed		yes	delayed	delayed	no	abnormal	no	no	yes	yes	no	no			NA
P3 (dizygotic twin of P2)	Clinvar_VCV000452149	M	c.12_19dup	p.Gly7AlafsTer9	assumed germline mosaicism	PTVa1	FS -ZNF I&II	6-10 yrs	11-15 yrs	normal	twin pregnancy through homologous IVF, reduced from 3 embryos at 10 w	36	no		NA	NA	11-15 yrs	-2.1124	11-15 yrs	-0.913655	11-15 yrs	-1.17805	no	no	yes	yes	no	no	no	yes	no	yes	mild	delayed		yes	delayed	delayed	no	abnormal	no	no	yes	no	no	no			NA
P4		F	c.53C>A	p.Ser18Ter	de novo	PTVa1	stop	NA	1-5 yrs	normal		39	no		36	2.03263	1-5 yrs	-1.02383	1-5 yrs	0.993049	1-5 yrs	0.251112	no	no	no	yes	yes	yes	yes	no	no	yes	moderate	delayed			delayed	delayed	no	normal	no	no	no	no	no	no			abnormal
P5	Beleford et al., 2020	F	c.148C>T	p.Gln50Ter	de novo	PTVa1	stop	1-5 yrs	1-5 yrs	abnormal	gestational diabetes treated with insulin	39	yes	bilateral post-axial polydactyly of fingers and toes	NA	NA	1-5 yrs	-1.77678	1-5 yrs	-1.65555	1-5 yrs	-1.01572	no	no	no	yes	yes	no	no	no	yes	yes	moderate	delayed	yes		delayed	NA	yes	normal	no	no	no	no	no	no			NA
P6		M	c.156_157insCCTG	p.Met53ProfsTer32	de novo	PTVa2	FS -ZNF I&II	1-5 yrs	1-5 yrs	normal		40	no		35	0.0768558	1-5 yrs	-1.28676	1-5 yrs	-0.807184	1-5 yrs	-0.951959	no	no	no	no	no	no	no	no	no	yes	NA	delayed			delayed	delayed	no	normal	no	no	no	no	no	no			NA
P7		F	c.286_291delinsA	p.Ser96ThrfsTer13	de novo	PTVa2	FS -ZNF I&II	NA	6-10 yrs	normal		40	no		32.5	-1.56329	6-10 yrs	-3.90138	6-10 yrs	0.138122	6-10 yrs	0.637892	no	yes	yes	yes	yes	no	yes	no	no	yes	NA	delayed	yes		delayed	NA	no	abnormal	yes	no	yes	yes	yes	no			NA
P8	ClinVar_VCV000632586; Aldinger et al., 2019	M	c.295del	p.Val99TrpfsTer29	de novo	PTVa2	FS -ZNF I&II	NA	11-15 yrs	normal		NA	no		NA (reported normal)	normal4	6-10 yrs	-1.87266	6-10 yrs	-0.454597	6-10 yrs	0.784273	no	no	no	yes	yes	yes	yes	no	yes	yes	NA	delayed			delayed	delayed	NA	abnormal	yes	no	no	yes	no	no			NA
P9	Decipher_284730	F	c.363C>A	p.Cys121Ter	de novo	PTVa2	stop	6-10 yrs	6-10 yrs	abnormal	maternal foot sweeling, poor movement reported	39	yes	small umbilical hernia;, trigger finger	NA	NA	1-5 yrs	-0.496833	1-5 yrs	-0.686537	1-5 yrs	0.411445	no	yes	no	no	yes	no	no	no	no	yes	moderate	delayed			delayed	delayed	no	abnormal	no	yes	no	no	yes	no			NA
P10	ClinVar_VCV000503758.23	M	c.529C>T	p.Gln177Ter	de novo	PTVa2	stop	NA	1-5 yrs	abnormal	bleeding 1st trimester	38	no		NA (reported normal)	normal4	1-5 yrs	-2.63487	1-5 yrs	1.19802	1-5 yrs	1.18558	yes	yes	yes	no	no	no	yes	no	yes	yes	NA	delayed			delayed	delayed	no	abnormal	no	no	yes	no	no	no			NA
P11	Clinvar_VCV000422969	M	c.502dup	p.Ser168LysfsTer69	not in mother, father not tested	PTVa1	FS -ZNF I&II	NA	11-15 yrs	NA		33	no		NA	NA	11-15 yrs	-0.593916	NA	NA	11-15 yrs	0.0334592	yes	yes	no	yes	no	no	no	no	yes	yes	severe	delayed	yes		delayed	NA	yes	normal	no	no	no	no	no	yes	generalized tonic-clonic	every 2 months	abnormal
P12	Clinvar_VCV000423454.2	F	c.633_643del	p.Gly212ArgfsTer21	de novo	PTVb1	FS -ZNF I&II	11-15 yrs	11-15 yrs	normal		40	no		NA	NA	11-15 yrs	-2.05328	11-15 yrs	-2.24242	11-15 yrs	-0.278349	no	no	no	no	no	no	yes	no	yes	yes	severe	delayed			delayed	delayed	yes	abnormal	no	no	no	yes	no	no			abnormal
P13		M	c.794del	p.Leu265ArgfsTer15	de novo	PTVb1	FS -ZNF I&II	1-5 yrs	1-5 yrs	abnormal	maternal gestosis	36	no		30.5	-1.64827	1-5 yrs	-2.31717	1-5 yrs	0.14466	1-5 yrs	-0.909122	yes	no	yes	no	no	yes	no	yes	no	yes	severe	delayed	yes		delayed	NA	no	abnormal	no	no	yes	no	no	no			normal
P14		M	c.794del	p.Leu265ArgfsTer15	de novo	PTVb1	FS -ZNF I&II	16-20 yrs	16-20 yrs	normal		40	no		NA	NA	16-20 yrs	-1.11704	16-20 yrs	0.0362557	16-20 yrs	-0.657239	no	yes	yes	yes	yes	no	yes	no	yes	yes	mild	delayed			delayed	delayed	no	abnormal	yes	no	yes	yes	no	single seizure	tonic-clonic	single seizure	NA
P15	ClinVar_VCV000488995.2	M	c.952A>T	p.Arg318Ter	de novo	PTVb1	stop	NA	11-15 yrs	normal		40	yes	cleft palate; small penis	NA	NA	6-10 yrs	-3.14095	11-15 yrs	-1.53946	11-15 yrs	-0.660551	no	no	yes	no	yes	yes	no	yes	yes	yes	NA	delayed		yes	normal	normal	no	abnormal	no	no	yes	no	no	yes	myoclonic	NA	abnormal
P16		M	c.1133C>G	p.Ser378Ter	de novo	PTVb1	stop	11-15 yrs	11-15 yrs	abnormal	oligohydramnios, threatened abortion	33	no		34	2.18451	NA	NA	NA	NA	NA	NA	no	yes	no	yes	no	no	yes	no	yes	no	IQ 93	normal but dyslexia and dysgraphia			NA	delayed	yes (Asperger)	abnormal	no	no	yes	no	yes	NA			NA
P17		M	c.1078dup	p.Leu360ProfsTer212	de novo	PTVb1	FS -ZNF I&II	11-15 yrs	11-15 yrs	normal		37	no		34	0.50637	11-15 yrs	-4.12648	11-15 yrs	-2.8015	11-15 yrs	-0.421524	no	no	yes	yes	yes	yes	yes	no	yes	yes	severe	delayed	yes		delayed	delayed	no	abnormal	yes	no	no	yes	yes	yes	focal, complex partial	one every few months	abnormal
P18	Decipher_305033	F	c.1078dup	p.Leu360ProfsTer212	de novo	PTVb1	FS -ZNF I&II	NA	11-15 yrs	NA		40	no		NA	NA	11-15 yrs	-2.9919	11-15 yrs	-0.108664	11-15 yrs	-1.21515	no	no	no	no	no	no	yes	no	no	yes	moderate	delayed			delayed	delayed	yes	abnormal	yes	no	no	yes	yes	no			normal
P19	Decipher_307618; Dias et al., 2016	F	c.1078dup	p.Leu360ProfsTer212	de novo	PTVb1	FS -ZNF I&II	16-20 yrs	11-15 yrs	normal	but emergency caesarian section, stopped breathing and severly dehidrated in the first 5 days of life	38	no		NA	NA	11-15 yrs	-0.572742	11-15 yrs	0.494666	11-15 yrs	1.601	no	no	no	yes	no	no	yes	no	yes	yes	moderate	delayed			delayed	NA	no	abnormal	yes	no	no	yes	yes	no			normal
P20	Decipher_303132	M	c.1118dup	p.Val374GlyfsTer198	de novo	PTVb1	FS -ZNF I&II	11-15 yrs	11-15 yrs	normal		40	no		NA	NA	11-15 yrs	-1.15018	11-15 yrs	-0.954535	11-15 yrs	-0.660913	no	yes	no	yes	no	no	no	no	yes	yes	moderate	delayed			delayed	delayed	yes	abnormal	yes	no	no	yes	yes	no			NA
P21	ClinVar_VCV000524144	F	c.1287_1288insCACA	p.Lys430HisfsTer143	de novo	PTVb2	FS -ZNF II	1-5 yrs	6-10 yrs	abnormal	gestational diabetes controlled with diet	NA	no		NA	NA	NA	NA	NA	NA	NA	NA	no	yes	yes	no	yes	no	yes	no	yes	yes	NA	delayed			delayed	delayed	no	normal	no	no	no	no	no	no			NA
P22		M	c.1411A>T	p.Lys471Ter	de novo	PTVb2	stop	1-5 yrs	1-5 yrs	normal		38	no		NA	NA	1-5 yrs	-2.96344	1-5 yrs	-1.48741	1-5 yrs	-0.521831	no	no	yes	no	no	no	yes	no	yes	yes	NA	delayed			delayed	NA	no	abnormal	no	no	no	yes	no	no			NA
P23 (sibling of P24)		F	c.1459G>T	p.Glu487Ter	assumed germline mosaicism; not in parental blood	PTVb2	stop	11-15 yrs	NA	normal		42	no		35	-0.0140151	1-5 yrs	-1.39286	6-10 yrs	-0.404488	6-10 yrs	0.16408	yes	yes	yes	no	yes	yes	yes	no	no	yes	moderate	delayed			delayed	NA	no	normal	no	no	no	no	no	no			NA
P24 (sibling of P23)		F	c.1459G>T	p.Glu487Ter	assumed germline mosaicism; not in parental blood	PTVb2	stop	11-15 yrs	NA	normal		40	no		34	-0.12505	6-10 yrs	-0.431039	6-10 yrs	0.183095	NA	NA	no	no	yes	yes	yes	no	yes	no	no	yes	severe	delayed	yes		delayed	NA	yes	abnormal	yes	no	no	yes	yes	no			abnormal
P25	ClinVar_VCV000632585; Aldinger et al., 2019	M	c.1601_1631del	p.Val534AlafsTer54	de novo	PTVb2	FS -ZNF II	NA	> 21 yrs	normal		NA	no		NA	NA	NA	NA	NA	NA	NA	NA	no	no	no	no	no	no	yes	no	no	yes	NA	delayed			delayed	delayed	NA	abnormal	no	yes	no	no	no	NA			NA
P26		F	c.1690del	p.Gln564ArgfsTer34	de novo	PTVb2	FS -ZNF II	1-5 yrs	1-5 yrs	abnormal	maternal hypertension, fetal distress at birth	40	no		NA	NA	1-5 yrs	-1.88901	1-5 yrs	0.166806	1-5 yrs	-0.34515	no	no	yes	no	yes	yes	yes	no	yes	yes	severe	delayed	yes		delayed	delayed	yes	abnormal	no	no	no	yes	no	yes	myoclonic	NA	NA
P27	ClinVar_VCV000504051	M	c.1735_1741del	p.Glu579ThrfsTer17	de novo	PTVb2	FS -ZNF II	6-10 yrs	6-10 yrs	abnormal	mild ventriculomegaly	39	no		35	0.481968	1-5 yrs	-1.46386	1-5 yrs	-0.866493	1-5 yrs	-0.78014	yes	yes	yes	no	no	yes	no	no	yes	yes	moderate	delayed			delayed	normal	yes	abnormal	no	no	yes	yes	yes	yes	generalized tonic-clonic	daily	abnormal
P28	ClinVar_VCV000523833.2	M	c.1831G>T	p.Glu611Ter	de novo	PTVb2	stop	6-10 yrs	6-10 yrs	normal		39	no		NA	NA	6-10 yrs	-2.48735	6-10 yrs	0.0730202	6-10 yrs	-0.000654514	no	no	no	no	no	no	no	no	no	yes	mild	normal			delayed	NA	no	abnormal	yes	no	no	no	yes	yes	generalized	NA	abnormal
P29		F	c.1847dup	p.Leu617ProfsTer18	de novo	PTVb2	FS -ZNF II	1-5 yrs	1-5 yrs	abnormal	oligohydramnios	35	yes	congenital stenosis of the pulmonary artery branches, interauricular communication	28.5	-2.54817	1-5 yrs	-2.69214	1-5 yrs	-1.5557	1-5 yrs	-2.75232	yes	yes	yes	yes	yes	yes	no	no	yes	NA	NA	NA			NA	NA	NA	NA	NA	NA	NA	NA	NA	no			NA
P30	Decipher_275695; Dias et al., 2016	F	c.2035_2036del	p.Ser679GlnfsTer47	de novo	PTVb2	FS -ZNF II	1-5 yrs	1-5 yrs	normal		40	no		NA	NA	1-5 yrs	-3.58851	NA	NA	NA	NA	no	yes	yes	yes	yes	no	yes	no	yes	yes	moderate	delayed			delayed	delayed	no	normal	no	no	no	no	no	no			NA
P31		M	c.2192_2201dup	p.Ser734ArgfsTer15	maternally inherited	PTVb2	FS -ZNF II	11-15 yrs	11-15 yrs	abnormal	maternal hypertension	40	no		34.5	-0.353516	11-15 yrs	-1.33331	11-15 yrs	-0.484762	11-15 yrs	1.43158	yes	no	no	no	no	yes	no	yes	no	yes	mild	delayed			delayed	delayed	no	normal	no	no	no	no	no	no			normal
P32		M	c.1967_1968dup	p.Ser657ThrfsTer134	paternally inherited	PTVb2	FS -ZNF II	16-20 yrs	16-20 yrs	NA		38	yes	craniosynostosis	NA	NA	16-20 yrs	-2.48738	16-20 yrs	0.0584944	16-20 yrs	-0.555889	yes	no	yes	yes	no	no	yes	yes	yes	no	IQ 80	normal but speech therapy in childhood			normal	NA	yes	abnormal	no	no	yes	no	no	no			NA
P33	ClinVar_VCV000973119.1	M	c.55+1G>T	p.(?)	de novo	SPL	SPL	6-10 yrs	6-10 yrs	normal		38	no		34	0.0830777	6-10 yrs	-2.54679	6-10 yrs	1.29722	6-10 yrs	-0.710678	no	no	no	yes	yes	yes	no	no	yes	yes	moderate	delayed			delayed	NA	no	normal	no	no	no	no	no	no			NA
P34		F	c.56-1G>A	p.(?)	de novo	SPL	SPL	1-5 yrs	6-10 yrs	abnormal	several maternal bleeding	40	no		NA	NA	NA	NA	NA	NA	NA	NA	no	no	no	no	no	no	no	no	no	yes	moderate	delayed		yes	delayed	NA	NA	abnormal	no	yes	no	no	no	no			NA
P35		M	c.385+2T>C	p.(?)	de novo	SPL	SPL	NA	1-5 yrs	normal		40	no		37	1.79834	NA	NA	NA	NA	NA	NA	yes	no	no	no	no	yes	no	no	no	yes	severe	delayed	yes		delayed	delayed	NA	NA	NA	NA	NA	NA	NA	no			NA
P36	Decipher_262471; Dias et al., 2016	F	c.139A>C	p.Thr47Pro	de novo	MISS	MISS	6-10 yrs	11-15 yrs	abnormal	single umbelical artery, bilateral talipes	39	no		NA	NA	1-5 yrs	0.174441	6-10 yrs	-0.0205383	6-10 yrs	-0.0364012	yes	no	no	yes	yes	no	yes	no	yes	yes	moderate	delayed			delayed	delayed	no	abnormal	yes	no	no	no	no	no			NA
P37	Decipher_262952; Dias et al., 2016	M	c.143G>T	p.Cys48Phe	de novo	MISS	MISS	6-10 yrs	16-20 yrs	normal		40	no		NA	NA	<1 yrs	-0.612828	<1 yrs	-0.838691	<1 yrs	-0.165191	no	no	yes	yes	yes	no	yes	no	no	yes	moderate	delayed			delayed	NA	yes	abnormal	yes	no	no	no	yes	yes	absence	NA	normal
P38	Decipher_306898	F	c.563A>G	p.His188Arg	de novo	MISS	MISS	6-10 yrs	1-5 yrs	normal		39	no		NA	NA	1-5 yrs	-0.480066	1-5 yrs	-0.545768	NA	NA	no	no	no	no	no	no	no	no	no	yes	NA	delayed			delayed	NA	yes	normal	no	no	no	no	no	no			NA
P39		M	c.2268T>G	p.Asn756Lys	de novo	MISS	MISS	16-20 yrs	16-20 yrs	normal		40	no		NA	NA	16-20 yrs	NA	16-20 yrs	-1.61698	16-20 yrs	-2.26404	yes	no	yes	yes	no	yes	no	yes	yes	yes	mild	NA			delayed	delayed	no	abnormal	yes	yes	no	no	no	single seizure	NA	single seizure	NA
P40		F	arr[GRCh38] 2p16.1(60533641_60561918)x1		NA	CNV	CNV	6-10 yrs	6-10 yrs	normal		40	no		NA	NA	1-5 yrs	0.206178	6-10 yrs	0.302376	6-10 yrs	0.404902	no	no	yes	yes	yes	no	no	no	no	yes	mild	delayed		yes	delayed	delayed	no	normal	no	no	no	no	no	yes	focal, staring spells	one every few months	abnormal
P41		F	arr[GRCh38] 2p16.1(59833747_60655840)x1		de novo	CNV	CNV	1-5 yrs	6-10 yrs	normal		39	no		NA	NA	6-10 yrs	-2.23788	6-10 yrs	-0.627341	6-10 yrs	-0.848564	no	no	no	no	yes	no	yes	no	yes	yes	NA	delayed		yes	delayed	delayed	no	normal	no	no	no	no	no	no			NA
P42		M	arr[GRCh38] 2p16.1(60466611_60575172)x1		NA	CNV	CNV	16-20 yrs	16-20 yrs	NA		NA	NA		NA	NA	NA	NA	NA	NA	NA	NA	NA	NA	NA	NA	NA	NA	NA	NA	NA	NA	NA	NA			NA	NA	yes	NA	NA	NA	NA	NA	NA	NA			NA
Previously reported
Dias_8	Dias et al., 2016	F	c.154C>T	p.Gln52Ter	de novo	PTVa2	stop	NA	NA	NA		39	no		35	1.11979	11-15 yrs	-1.19436	11-15 yrs	1.03959	11-15 yrs	1.23981	no	no	yes	no	no	yes	yes	yes	no	yes	moderate	delayed			delayed	NA	no	abnormal	no	yes	no	no	no	no			NA
Dias_9	Dias et al., 2016	M	c.193G>T	p.Glu65Ter	de novo	PTVa2	stop	NA	NA	NA		41	no		35	-0.34881	11-15 yrs	-0.711706	11-15 yrs	2.00853	11-15 yrs	0.874336	no	yes	yes	yes	no	yes	yes	no	yes	yes	moderate	delayed			delayed	NA	no	normal	no	no	no	no	no	no			NA
Korenke_1	Korenke et al., 2020	M	c.271del	p.Glu91ArgfsTer2	de novo	PTVa2	FS -ZNF I&II	11-15 yrs	11-15 yrs	normal		40	no		35	0.0768558	NA	<3rd centile4	NA	NA	NA	NA	NA	NA	NA	NA	NA	yes	NA	NA	NA	yes	NA	delayed			delayed	NA	yes	NA	NA	NA	NA	NA	yes	yes	myoclonic astatic epilepsy with febrile motor tonic-clonic seizures	NA	abnormal
Dias_4	Decipher_268026; Dias et al., 2016	F	c.529C>T	p.Gln177Ter	de novo	PTVa2	stop	6-10 yrs	6-10 yrs	abnormal	gestational diabetes, pre-eclampsia, low placenta	37	no		NA	NA	6-10 yrs	-3.33217	6-10 yrs	-0.0425593	6-10 yrs	-0.294197	no	no	no	yes	no	yes	no	yes	yes	yes	moderate	delayed			delayed	delayed	no	abnormal	yes	no	no	yes	yes	no			NA
Yoshida_1	Yoshida et al., 2017	M	c.577del	p.His193MetfsTer3	de novo	PTVa1	FS -ZNF I&II	NA	11-15 yrs	NA		29	no		NA	NA	11-15 yrs	-2.94619	11-15 yrs	-2.20727	NA	NA	no	yes	no	yes	no	no	yes	no	yes	yes	severe	delayed			delayed	NA	NA	NA	NA	NA	NA	NA	yes	yes	Lennox-Gastaut syndrome	daily	NA
Cai_1	Cai et al., 2017	M	c.644C>G	p.Ser215Ter	de novo	PTVb1	stop	NA	1-5 yrs	NA		NA	no		NA	NA	1-5 yrs	-4.41793	1-5 yrs	-3.24115	1-5 yrs	-2.00342	no	no	no	yes	yes	no	yes	yes	no	yes	severe	delayed		yes	NA	NA	NA	NA	NA	NA	NA	NA	NA	no			NA
Dias_11	Dias et al., 2016	M	c.793dup	p.Leu265ProfsTer3	NA	PTVb1	FS -ZNF I&II	NA	NA	NA		NA	no		NA	NA	NA	NA	NA	NA	NA	NA	NA	NA	NA	NA	NA	NA	NA	NA	NA	NA		NA			NA	NA	yes	NA	NA	NA	NA	NA	NA	NA			NA
Soblet_1	Soblet et al., 2018	M	c.1343del	p.Pro448ArgfsTer31	de novo	PTVb2	FS -ZNF II	6-10 yrs	6-10 yrs	normal		NA	no		33.5	-0.32	6-10 yrs	-2.274	NA	normal4	NA	normal4	no	yes	yes	no	no	no	yes	no	yes	yes	moderate	delayed		yes	delayed	delayed	no	normal	no	no	no	no	no	no			normal
Dias_10	Dias et al., 2016	F	c.1325del	p.Leu442ProfsTer37	NA	PTVb2	FS -ZNF II	NA	NA	NA		NA	no		NA	NA	NA	NA	NA	NA	NA	NA	NA	NA	NA	NA	NA	NA	NA	NA	NA	yes	severe	delayed			delayed	NA	yes	abnormal	no	no	yes	no	no	NA			NA
Wessels_1	Wessels et al., 2021	F	c.1453G>T	p.Glu485Ter	de novo	PTVb2	stop	1-5 yrs	6-10 yrs	normal		NA	no		NA	NA	<1 yrs	-1.91432	NA	normal4	NA	normal4	no	yes	no	yes	no	yes	no	no	yes	yes	moderate	delayed	yes		delayed	NA	no	abnormal	yes	no	no	no	no	no			NA
Dias_6 6	Decipher_280953; Dias et al., 2016	F	c.1540_1544dup	p.Phe515LeufsTer5	de novo	PTVb2	FS -ZNF II	NA	1-5 yrs	NA		NA	no		NA	NA	NA	<3rd centile4	NA	<3rd centile4	NA	NA	NA	NA	NA	NA	NA	NA	NA	NA	NA	yes	NA	delayed			NA	NA	NA	NA	NA	NA	NA	NA	NA	no			NA
Dias_7	Dias et al., 2016	F	c.1775_1776insTGGCTCAGCGG	p.Glu593GlyfsTer9	de novo	PTVb2	FS -ZNF II	NA	NA	NA		39	no		NA	NA	1-5 yrs	-1.58968	1-5 yrs	-0.251583	1-5 yrs	0.18407	yes	yes	yes	no	yes	no	yes	no	yes	yes	moderate	delayed			NA	NA	no	normal	no	no	no	no	no	no			NA
Cai_2	Cai et al., 2017	M	c.1826del	p.Pro609ArgfsTer21	NA	PTVb2	FS -ZNF II	NA	NA	NA		NA	no		NA	NA	NA	NA	NA	NA	NA	NA	NA	NA	NA	NA	NA	NA	NA	NA	NA	yes	NA	delayed			delayed	NA	yes	NA	NA	NA	NA	NA	NA	yes	NA	NA	NA
Dias_3	Decipher_261658; Dias et al., 2016	F	c.198C>A	p.His66Gln	de novo	MISS	MISS	NA	6-10 yrs	normal		39	no		NA	NA	NA	<3rd centile4	NA	-1.34	NA	-0.65	no	no	yes	yes	no	yes	no	no	yes	yes	moderate	delayed			delayed	delayed	no	abnormal	yes	no	no	yes	yes	no			NA
Yoshida_2	Yoshida et al., 2017	M	c.2351A>C	p.Lys784Thr	de novo	MISS	MISS	NA	6-10 yrs	NA		40	no		NA	NA	6-10 yrs	-2.63465	6-10 yrs	-1.08294	NA	NA	no	yes	no	yes	no	yes	no	no	yes	yes	profound	delayed	yes		delayed	NA	NA	NA	NA	NA	NA	NA	NA	yes	West syndrome followed by complex focal seizures	NA	NA
Balci_1_Basak_3	Balci et al., 2015; Basak et al., 2015	F	arr[GRCh38] 2p16.1(59731285_60607163)x1		de novo	CNV	CNV	1-5 yrs	1-5 yrs	abnormal	twin pregnancy via ICSI, increased risk for T21	34	yes	atrial septal defect	31.75	0.365702	1-5 yrs	-0.714919	1-5 yrs	-0.276146	1-5 yrs	0.137912	no	no	no	yes	yes	yes	yes	no	yes	yes	NA	delayed			delayed	delayed	no	normal	no	no	no	no	no	no			NA
Peter_1	Peter et al., 2014	M	arr[GRCh38] 2p16.1(60462164_60603356)x1		de novo	CNV	CNV	11-15 yrs	11-15 yrs	normal		NA	no		NA	NA	NA	normal4	NA	normal4	NA	normal4	NA	NA	NA	NA	NA	NA	NA	NA	NA	yes	mild	delayed		yes	delayed	NA	no	abnormal	no	no	yes	no	no	no			NA
Supplementary Table 1. Clinical features of the present cohort and previously reported individuals.
For individuals reported in publicly available databases (ClinVar and Decipher), please see Table 1 for aggregate data, and consult www.ncbi.nlm.nih.gov/clinvar and deciphergenomics.org.
1 See supplementary table S2 for other isoforms
2 When gestational age at birth was recorded as "at term", that was converted to 40 gestational weeks
3 Thick eyebrows or long eyelashes or increased body hair
4 raw number was not available; reported as is in the publication or as provided by the referring physician
5 Six individuals from the present cohort had additional CNVs or SNVs of unknown clinical significance, which were deemed not to be relevant to their neurodevelopmental phenotypes
6 Carries a 4.3 Mb duplication (15q15.3q21.1) classified as pathogenic
Abbreviations: HPO: human phenotype ontology; NA: not available; eval: evaluation; IVF: in vitro fertilization; IUGR: intrauterine growth restriction; GW: gestational week; HC: head circumference;
ACTH: Adrenocorticotropic hormone; abn: abnormalities; IV Ig: intravenous immunoglobulins; HbF: fetal hemoglobin; CMA: chromosomal microarray; WES: whole exome sequencing; seq: sequencing;
mDNA: mitochondrial DNA; NGS: next generation sequencing; VUS: variant of unknown clinical significance; SMA: spinal muscolar atrophy; CK: creatine kinase.
[truncated: 22 more columns]

## Sheet: Supplementary Table 3
Patient ID	Mutation class1	Subclass	GRCh38	BCL11A-XL - MANE Select transcript				BCL11A-L				BCL11A-S
			NG_011968.1:	NM_022893.4:	NP_075044.2:	Classification	NMD	NM_018014.4:	NP_060484.2:	Classification	NMD	NM_138559.2:	NP_612569.1:	Classification	NMD
P1	PTV	PTVa1	g.5241A>T	c.13A>T	p.Lys5Ter	stop_gain	NMDeSP	c.13A>T	p.Lys5Ter	stop_gain	NMDeSP	c.13A>T	p.Lys5Ter	stop_gain	NMDeSP
P2 (dizygotic twin of P3)	PTV	PTVa1	g.5240_5247dup	c.12_19dup	p.Gly7AlafsTer9	frameshift	NMDeSP	c.12_19dup	p.Gly7AlafsTer9	frameshift	NMDeSP	c.12_19dup	p.Gly7AlafsTer9	frameshift	NMDeSP
P3 (dizygotic twin of P2)	PTV	PTVa1	g.5240_5247dup	c.12_19dup	p.Gly7AlafsTer9	frameshift	NMDeSP	c.12_19dup	p.Gly7AlafsTer9	frameshift	NMDeSP	c.12_19dup	p.Gly7AlafsTer9	frameshift	NMDeSP
P4	PTV	PTVa1	g.5281C>A	c.53C>A	p.Ser18Ter	stop_gain	NMDeSP	c.53C>A	p.Ser18Ter	stop_gain	NMDeSP	c.53C>A	p.Ser18Ter	stop_gain	NMDeSP
P5	PTV	PTVa1	g.12291C>T	c.148C>T	p.Gln50Ter	stop_gain	NMDeSP	c.148C>T	p.Gln50Ter	stop_gain	NMDeSP	c.148C>T	p.Gln50Ter	stop_gain	NMDeSP
P6	PTV	PTVa2	g.12299_12300insCCTG	c.156_157insCCTG	p.Met53ProfsTer32	frameshift	NMD+	c.156_157insCCTG	p.Met53ProfsTer32	frameshift	NMD+	c.156_157insCCTG	p.Met53ProfsTer32	frameshift	NMD+
P7	PTV	PTVa2	g.12429_12434delinsA	c.286_291delinsA	p.Ser96ThrfsTer13	frameshift	NMD+	c.286_291delinsA	p.Ser96ThrfsTer13	frameshift	NMD+	c.286_291delinsA	p.Ser96ThrfsTer13	frameshift	NMD+
P8	PTV	PTVa2	g.12438del	c.295del	p.Val99TrpfsTer29	frameshift	NMD+	c.295del	p.Val99TrpfsTer29	frameshift	NMD+	c.295del	p.Val99TrpfsTer29	frameshift	NMD+
P9	PTV	PTVa2	g.12506C>A	c.363C>A	p.Cys121Ter	stop_gain	NMD+	c.363C>A	p.Cys121Ter	stop_gain	NMD+	c.363C>A	p.Cys121Ter	stop_gain	NMD+
P10	PTV	PTVa2	g.96116C>T	c.529C>T	p.Gln177Ter	stop_gain	NMDeLE	c.529C>T	p.Gln177Ter	stop_gain	NMDeEL	c.529C>T	p.Gln177Ter	stop_gain	NMD+
P11	PTV	PTVa2	g.96089dup	c.502dup	p.Ser168LysfsTer69	frameshift	NMDeLE	c.502dup	p.Ser168LysfsTer69	frameshift	NMDeEL	c.502dup	p.Ser168LysfsTer74	frameshift	NMDeEJ, NMDLE
P12	PTV	PTVb1	g.96220_96230del	c.633_643del	p.Gly212ArgfsTer21	frameshift	NMDeLE	c.633_643del	p.Gly212ArgfsTer21	frameshift	NMDeEL	c.630+3_630+13del	p.(?)	na
P13	PTV	PTVb1	g.96381del	c.794del	p.Leu265ArgfsTer15	frameshift	NMDeLE	c.794del	p.Leu265ArgfsTer15	frameshift	NMDeEL	c.630+164del	p.=	na
P14	PTV	PTVb1	g.96381del	c.794del	p.Leu265ArgfsTer15	frameshift	NMDeLE	c.794del	p.Leu265ArgfsTer15	frameshift	NMDeEL	c.630+164del	p.=	na
P15	PTV	PTVb1	g.96539A>T	c.952A>T	p.Arg318Ter	stop_gain	NMDeLE	c.952A>T	p.Arg318Ter	stop_gain	NMDeEL	c.630+322A>T	p.=	na
P16	PTV	PTVb1	g.96720C>G	c.1133C>G	p.Ser378Ter	stop_gain	NMDeLE	c.1133C>G	p.Ser378Ter	stop_gain	NMDeEL	c.630+503C>G	p.=	na
P17	PTV	PTVb1	g.96665dup	c.1078dup	p.Leu360ProfsTer212	frameshift	NMDeLE	c.1078dup	p.Leu360ProfsTer212	frameshift	NMDeEL	c.630+448dup	p.=	na
P18	PTV	PTVb1	g.96665dup	c.1078dup	p.Leu360ProfsTer212	frameshift	NMDeLE	c.1078dup	p.Leu360ProfsTer212	frameshift	NMDeEL	c.630+448dup	p.=	na
P19	PTV	PTVb1	g.96665dup	c.1078dup	p.Leu360ProfsTer212	frameshift	NMDeLE	c.1078dup	p.Leu360ProfsTer212	frameshift	NMDeEL	c.630+448dup	p.=	na
P20	PTV	PTVb1	g.96705dup	c.1118dup	p.Val374GlyfsTer198	frameshift	NMDeLE	c.1118dup	p.Val374GlyfsTer198	frameshift	NMDeEL	c.630+488dup	p.=	na
P21	PTV	PTVb2	g.96874_96875insCACA	c.1287_1288insCACA	p.Lys430HisfsTer143	frameshift	NMDeLE	c.1287_1288insCACA	p.Lys430HisfsTer143	frameshift	NMDeEL	c.630+657_630+658insCACA	p.=	na
P22	PTV	PTVb2	g.96998A>T	c.1411A>T	p.Lys471Ter	stop_gain	NMDeLE	c.1411A>T	p.Lys471Ter	stop_gain	NMDeEL	c.630+781A>T	p.=	na
P23 (sibling of P24)	PTV	PTVb2	g.97046G>T	c.1459G>T	p.Glu487Ter	stop_gain	NMDeLE	c.1459G>T	p.Glu487Ter	stop_gain	NMDeEL	c.630+829G>T	p.=	na
P24 (sibling of P23)	PTV	PTVb2	g.97046G>T	c.1459G>T	p.Glu487Ter	stop_gain	NMDeLE	c.1459G>T	p.Glu487Ter	stop_gain	NMDeEL	c.630+829G>T	p.=	na
P25	PTV	PTVb2	g.97188_97218del	c.1601_1631del	p.Val534AlafsTer54	frameshift	NMDeLE	c.1601_1631del	p.Val534AlafsTer54	frameshift	NMDeEL	c.630+971_630+1001del	p.=	na
P26	PTV	PTVb2	g.97277del	c.1690del	p.Gln564ArgfsTer34	frameshift	NMDeLE	c.1690del	p.Gln564ArgfsTer34	frameshift	NMDeEL	c.630+1060del	p.=	na
P27	PTV	PTVb2	g.97322_97328del	c.1735_1741del	p.Glu579ThrfsTer17	frameshift	NMDeLE	c.1735_1741del	p.Glu579ThrfsTer17	frameshift	NMDeEL	c.630+1105_630+1111del	p.=	na
P28	PTV	PTVb2	g.97418G>T	c.1831G>T	p.Glu611Ter	stop_gain	NMDeLE	c.1831G>T	p.Glu611Ter	stop_gain	NMDeEL	c.630+1201G>T	p.=	na
P29	PTV	PTVb2	g.97434dup	c.1847dup	p.Leu617ProfsTer18	frameshift	NMDeLE	c.1847dup	p.Leu617ProfsTer18	frameshift	NMDeEL	c.630+1217dup	p.=	na
P30	PTV	PTVb2	g.97622_97623del	c.2035_2036del	p.Ser679GlnfsTer47	frameshift	NMDeLE	c.2035_2036del	p.Ser679GlnfsTer47	frameshift	NMDeEL	c.630+1405_630+1406del	p.=	na
P31	PTV	PTVb2	g.97779_97788dup	c.2192_2201dup	p.Ser734ArgfsTer15	frameshift	NMDeLE	c.2192_2201dup	p.Ser734ArgfsTer23	frameshift	NMDeEJ, NMDLE	c.630+1562_630+1571dup	p.=	na
P32	PTV	PTVb2	g.97554_97555dup	c.1967_1968dup	p.Ser657ThrfsTer134	frameshift	NMDeLE	c.1967_1968dup	p.Ser657ThrfsTer122	frameshift	NMDeLE	c.630+1337_630+1338dup	p.=	na
P33	SPL	SPL	g.5284G>T	c.55+1G>T	p.(?)	splice_donor_loss		c.55+1G>T	p.(?)	splice_donor_loss		c.55+1G>T	p.(?)	splice_donor_loss
P34	SPL	SPL	g.12198G>A	c.56-1G>A	p.(?)	splice_acceptor_loss		c.56-1G>A	p.(?)	splice_acceptor_loss		c.56-1G>A	p.(?)	splice_acceptor_loss
P35	SPL	SPL	g.12530T>C	c.385+2T>C	p.(?)	splice_donor_loss		c.385+2T>C	p.(?)	splice_donor_loss		c.385+2T>C	p.(?)	splice_donor_loss
P36	MISS	MISS	g.12282A>C	c.139A>C	p.Thr47Pro	missense		c.139A>C	p.Thr47Pro	missense		c.139A>C	p.Thr47Pro	missense
P37	MISS	MISS	g.12286G>T	c.143G>T	p.Cys48Phe	missense		c.143G>T	p.Cys48Phe	missense		c.143G>T	p.Cys48Phe	missense
P38	MISS	MISS	g.96150A>G	c.563A>G	p.His188Arg	missense		c.563A>G	p.His188Arg	missense		c.563A>G	p.His188Arg	missense
P39	MISS	MISS	g.97855T>G	c.2268T>G	p.Asn756Lys	missense		c.2230+38T>G	p.=	na		c.630+1638T>G	p.=	na
Previously reported
Dias_8	PTV	PTVa2	g.12297C>T	c.154C>T	p.Gln52Ter	stop_gain	NMD+	c.154C>T	p.Gln52Ter	stop_gain	NMD+	c.154C>T	p.Gln52Ter	stop_gain	NMD+
Dias_9	PTV	PTVa2	g.12336G>T	c.193G>T	p.Glu65Ter	stop_gain	NMD+	c.193G>T	p.Glu65Ter	stop_gain	NMD+	c.193G>T	p.Glu65Ter	stop_gain	NMD+
Korenke_1	PTV	PTVa2	g.12414del	c.271del	p.Glu91ArgfsTer2	frameshift	NMD+	c.271del	p.Glu91ArgfsTer2	frameshift	NMD+	c.271del	p.Glu91ArgfsTer2	frameshift	NMD+
Dias_4 (Decipher 268026)	PTV	PTVa1	g.96116C>T	c.529C>T	p.Gln177Ter	stop_gain	NMDeLE	c.529C>T	p.Gln177Ter	stop_gain	NMDeEL	c.529C>T	p.Gln177Ter	stop_gain	NMD+
Yoshida_1	PTV	PTVa1	g.96164del	c.577del	p.His193MetfsTer3	frameshift	NMDeLE	c.577del	p.His193MetfsTer3	frameshift	NMDeEL	c.577del	p.His193MetfsTer3	frameshift	NMDeEJ
Cai_1	PTV	PTVb1	g.96231C>G	c.644C>G	p.Ser215Ter	stop_gain	NMDeLE	c.644C>G	p.Ser215Ter	stop_gain	NMDeEL	c.630+14C>G	p.=	na
Dias_11	PTV	PTVb1	g.96380dup	c.793dup	p.Leu265ProfsTer3	frameshift	NMDeLE	c.793dup	p.Leu265ProfsTer3	frameshift	NMDeEL	c.630+163dup	p.=	na
Soblet_1	PTV	PTVb2	g.96930del	c.1343del	p.Pro448ArgfsTer31	frameshift	NMDeLE	c.1343del	p.Pro448ArgfsTer31	frameshift	NMDeEL	c.630+713del	p.=	na
Dias_10	PTV	PTVb2	g.96912del	c.1325del	p.Leu442ProfsTer37	frameshift	NMDeLE	c.1325del	p.Leu442ProfsTer37	frameshift	NMDeEL	c.630+695del	p.=	na
Wessels_1	PTV	PTVb2	g.97040G>T	c.1453G>T	p.Glu485Ter	stop_gain	NMDeLE	c.1453G>T	p.Glu485Ter	stop_gain	NMDeEL	c.630+823G>T	p.=	na
Dias_6 (Decipher 280953)	PTV	PTVb2	g.97127_97131dup	c.1540_1544dup	p.Phe515LeufsTer5	frameshift	NMDeLE	c.1540_1544dup	p.Phe515LeufsTer5	frameshift	NMDeEL	c.630+910_630+914dup	p.=	na
Dias_7	PTV	PTVb2	g.97362_97363insTGGCTCAGCGG	c.1775_1776insTGGCTCAGCGG	p.Glu593GlyfsTer9	frameshift	NMDeLE	c.1775_1776insTGGCTCAGCGG	p.Glu593GlyfsTer9	frameshift	NMDeEL	c.630+1145_630+1146insTGGCTCAGCGG	p.=	na
Cai_2	PTV	PTVb2	g.97413del	c.1826del	p.Pro609ArgfsTer21	frameshift	NMDeLE	c.1826del	p.Pro609ArgfsTer21	frameshift	NMDeEL	c.630+1196del	p.=	na
Dias_3	MISS	MISS	g.12341C>A	c.198C>A	p.His66Gln	missense		c.198C>A	p.His66Gln	missense		c.198C>A	p.His66Gln	missense
Yoshida_2	MISS	MISS	g.97938A>C	c.2351A>C	p.Lys784Thr	missense		c.2230+121A>C	p.=	na		c.630+1721A>C	p.=	na
Publicly accessibile databases
Decipher 291669	PTV	PTVa1	g.5244C>T	c.16C>T	p.Gln6Ter	stop_gain	NMD+	c.16C>T	p.Gln6Ter	stop_gain	NMD+	c.16C>T	p.Gln6Ter	stop_gain	NMD+
VCV000987092.1	PTV2	PTVa12	g.5283_5284insT	c.55_55+1insT	p.Pro19LeufsTer5	frameshift + splice_donor_loss_gain	NMD+	c.55_55+1insT	p.Pro19LeufsTer5	frameshift + splice_donor_loss_gain	NMD+	c.55_55+1insT	p.Pro19LeufsTer5	frameshift + splice_donor_loss_gain	NMD+
VCV000987335.1	PTV	PTVa2	g.12513C>T	c.370C>T	p.Gln124Ter	stop_gain	NMD+	c.370C>T	p.Gln124Ter	stop_gain	NMD+	c.370C>T	p.Gln124Ter	stop_gain	NMD+
Decipher 261208	PTV	PTVa1	g.96183T>G	c.596T>G	p.Leu199Ter	stop_gain	NMDeLE	c.596T>G	p.Leu199Ter	stop_gain	NMDeEL	c.596T>G	p.Leu199Ter	stop_gain	NMDeEJ
Decipher 400685	PTV	PTVa1	g.96186_96189del	c.599_602del	p.Glu200AlafsTer7	frameshift	NMDeLE	c.599_602del	p.Glu200AlafsTer7	frameshift	NMDeEL	c.599_602del	p.Glu200AlafsTer7	frameshift	NMDeEJ
VCV000986112.1	PTV	PTVb1	g.96381del	c.794del	p.Leu265ArgfsTer15	frameshift	NMDeLE	c.794del	p.Leu265ArgfsTer15	frameshift	NMDeEL	c.630+164del	p.=	na
VCV000987079.1	PTV	PTVb1	g.96665del	c.1078del	p.Leu360SerfsTer61	frameshift	NMDeLE	c.1078del	p.Leu360SerfsTer61	frameshift	NMDeEL	c.630+448del	p.=	na
VCV000986806.1	PTV	PTVb2	g.97142_97143del	c.1555_1556del	p.Leu519GlyfsTer52	frameshift	NMDeLE	c.1555_1556del	p.Leu519GlyfsTer52	frameshift	NMDeEL	c.630+925_630+926del	p.=	na
VCV000985399.1	PTV	PTVb2	g.97781dup	c.2194dup	p.Arg732LysfsTer14	frameshift	NMDeLE	c.2194dup	p.Arg732LysfsTer22	frameshift	NMDeEJ	c.630+1564dup	p.=	na
VCV000985925.1	SPL	SPL	g.5284G>A	c.55+1G>A	p.(?)	splice_donor_loss		c.55+1G>A	p.(?)	splice_donor_loss		c.55+1G>A	p.(?)	splice_donor_loss
VCV000987091.1	SPL	SPL	g.5284_5285insCCCAA	c.55+1_55+2insCCCAA	p.(?)	splice_donor		c.55+1_55+2insCCCAA	p.(?)	splice_donor		c.55+1_55+2insCCCAA	p.(?)	splice_donor
VCV000987090.1	SPL	SPL	g.5288del	c.55+5del	p.(?)	splice_donor_loss		c.55+5del	p.(?)	splice_donor_loss		c.55+5del	p.(?)	splice_donor_loss
VCV000987093.1	MISS3	MISS3	g.5283C>T	c.55C>T	p.Pro19Ser	missense + splice		c.55C>T	p.Pro19Ser	missense + splice		c.55C>T	p.Pro19Ser	missense + splice
Supplementary Table 3. Sequence variant annotations for BCL11A-XL, -L and -S isoforms. For all cases ClinVar and Decipher IDs are indicated; IDs starting with "VCV" are ClinVar references. MANE Select transcript: matched annotation between NCBI and EBI.
1PTVa, premature termination codon (PTC) in all 3 isoforms: PTVa1, possible escape or decreased NMD efficiency in all isoforms; PTVa2, likely NMD in all 3 isoforms. PTVb, PTC affects only BCL11A-XL and -L: PTVb1, PTC or frameshift upstream of all zinc finger (ZnF) clusters; PTVb2, PTC or frameshift upstream of C-terminus ZnF cluster.
2Frameshift + splice site disruption (SpliceAI, donor_gain and donor_loss).
3Missense and potential splice site disruption (SpliceAI). NMD+, expected to elicit nonsense mediated decay; NMDe, expected to escape NMD (significantly truncated protein); SP, start proximal (≤150 nt from start codon); EL, long exon (exon length ≥407 nt); EJ, exon juntion (≤ 50 nt from last exon junction); LE, last exon.

## Sheet: Supplementary Table 4
CNVs
Patient ID		Microdeletion		Description
P40		[GRCh38] 2p16.1(60533641_60561918)x1		gene disruption: deletion of upstream NCR, 5'UTR > intron 2
P41		[GRCh38] 2p16.1(59833747_60655840)x1		whole gene deletion of BCL11A and includes MIR4432, MIR4432HG and lncRNA LOC102724142
P42		[GRCh38] 2p16.1(60466611_60575172)x1		gene disruption: deletion of upstream NCR, 5'UTR > intron 3
Previously reported
Balci_1		[GRCh38] 2p16.1(59731285_60607163)x1		whole gene deletion of BCL11A; includes MIR4432, MIR4432HG and lncRNA LOC102724142
Peter_1		[GRCh38] 2p16.1(60462164_60603356)x1		gene disruption deletion of upstream NCR, 5'UTR > exon4
Publicly accessible databases
Decipher_300584		[GRCh38] 2p16.1(60452463_60629834)x1		whole gene deletion of BCL11A and UTR region with no coding or non-protein-coding genes
Decipher_300585		[GRCh38] 2p16.1(60452463_60629834)x1		whole gene deletion of BCL11A and UTR region with no coding or non-protein-coding genes
Decipher_305786		[GRCh38] 2p16.1(60214168_60469017)x1		gene disruption from intron 2 > 3'UTR and includes MIR4432, MIR4432HG and lncRNA LOC102724142
Supplementary Table 4. Copy number variants in BCL11A.

## Sheet: Supplementary Table 6
Reference	Patient ID	Sex	Age (yrs)	CNV	Congenital malformations	Detail of congenital malformations	brain MRI	Detail of brain MRI	Posterior fossa abn	Brain stem abn	Corpus callosum abn	Cortical malformation
Rajcan-Separovic et al., 2007 (refined in Liu et al., 2011)	Rajcan-Separovic_1	F	8	6.1 Mb 2p15p16.1 microdeletion, de novo, involving BCL11A and 37 additional genes (+ paternally inherited 1.2 Mb Xp22.31 deletion)	yes	multicystic kidney	abnormal	bilateral perisylvian cortical dysplasia, optic nerve hypoplasia	no	no	no	yes
Rajcan-Separovic et al., 2007 (refined in Liu et al., 2011)	Rajcan-Separovic_2	M	6	7.9 Mb 2p15p16.1 microdeletion, de novo, involving BCL11A and 51 additional genes	yes	hypoplastic genitalia	abnormal	mild hypoplasia of inferior cerebellar vermis, enlarged 4th ventricle, small anterior pituitary and small pons, cortical dysplasia, optic nerve hypoplasia	yes	yes	no	yes
de Leeuw et al., 2008	de Leeuw_1	M	32	3.9 Mb mosaic 2p15p16.1 microdeletion, de novo, involving BCL11A and 9 additional genes	yes	inguinal hernia, atrophic right testis	NA	NA	NA	NA	NA	NA
Liang et al., 2009	Liang_1	F	4.5	3.2 Mb 2p15p16.1 microdeletion, de novo, involving BCL11A and 10 additional genes	no		normal	normal	no	no	no	no
Felix et al., 2010	Felix_1	F	4	3.35 Mb 2p15p16.1 microdeletion, de novo, involving BCL11A and 11 additional genes	no		normal	normal	no	no	no	no
Hucthagowder et al., 2012	Hucthagowder_1	F	2	2.5 Mb 2p15p16.1 microdeletion, de novo, involving BCL11A and 8 additional genes	yes	multiple renal cysts, giant congenital choledochal cysts	abnormal	simplified gyral pattern, hypoplasia of corpus callosum	no	no	yes	yes
Piccione et al., 20121 (and Funnell et al., 2015)	Piccione_1	F	2	642 Kb 2p16.1 microdeletion, de novo, involving BCL11A and 4 additional genes (+ paternally inherited 930 Kb 6q12 deletion)	yes	hypoplastic labia minora	normal	normal	no	no	no	no
Florisson et al., 2013	Florisson_1	M	4	6.8 Mb 2p15p16.1 microdeletion, de novo, involving BCL11A and 34 additional genes	yes	craniosynostosis	abnormal	simplified gyral pattern in the supratentorial region, hypoplasia of corpus callosum, small aspect of the cerebellum and pons	yes	yes	yes	yes
Florisson et al., 2013	Florisson_2	F	13	6.9 Mb 2p15p16.1 microdeletion, de novo, involving BCL11A and 42 additional genes	yes	craniosynostosis	NA	NA	NA	NA	NA	NA
Hancarova et al., 2013 (and Basak et al., 2015 patient 1)	Hancarova_1	F	11	450 Kb 2p16.1 microdeletion, de novo, involving BCL11A and 3 additional genes	no		normal	normal	no	no	no	no
Jorgez et al., 2014	Jorgez_4	M	1.75	6.31 Mb 2p16.1 microdeletion, de novo, involving BCL11A and several additional genes	yes	mesocardia, renal ectopia, micropenis	abnormal	cerebral atrophy, prominent ventricles, enlarged cysterna magna	yes	no	no	no
Basak et al., 2015	Basak_2	NA	NA	1 Mb 2p16.1 microdeletion, de novo, involving BCL11A and 2 additional genes	NA	NA	normal	normal	no	no	no	no
Ottolini et al., 2015	Ottolini_1	F	11	1.07 Mb 2p15p16.1 microdeletion, de novo, involving BCL11A and 7 additional genes	yes	ventricular septal defect	NA	NA	NA	NA	NA	NA
Bagheri et al., 2016	Bagheri_1	M	4	9.6 Mb 2p16.1 microdeletion, de novo, involving BCL11A and several additional genes	no		abnormal	cortica dysplasia	NA	NA	NA	yes
Bagheri et al., 2016	Bagheri_3	M	3	5.4 Mb 2p16.1 microdeletion, de novo, involving BCL11A and several additional genes	no		normal	normal	no	no	no	no
Bagheri et al., 2016	Bagheri_4	F	1.8	971 Kb 2p16.1 microdeletion, de novo, involving BCL11A and 10 additional genes	yes	unspecified cardiac anomaly, unspecified genital anomaly	NA	NA	NA	NA	NA	NA
Codipilly et al., 2017	Codipilly_1	M	42	4.9 Mb 2p16.1 microdeletion, de novo, involving BCL11A and 29 additional genes	yes	cryptorchidism	abnormal	asymmetric lateral ventricles, prominent cisterna magna	yes	no	no	no
Levy et al., 2017	Levy_3	M	7	440 Kb 2p16.1 microdeletion, de novo, involving BCL11A and 1 additional gene	no		abnormal	enlargement of lateral ventricles, cortical and subcortical atrophy, mild cerebellar atrophy especially in the inferior part	yes	no	no	no
Shimbo et al., 2017	Shimbo_1	F	3	3.24 Mb 2p15p16.1 microdeletion, de novo, involving BCL11A andseveral additional genes	no		abnormal	mild hypoplasia of the pons, hypoplasia of the cerebellum, delayed myelination	yes	yes	no	no
Shimbo et al., 2017	Shimbo_2	F	1.8	5.04 Mb 2p15p16.1 microdeletion, de novo, involving BCL11A and several additional genes	yes	anal atresia	abnormal	hypoplasia of the pons, hypoplasia of the corpus callosum, cerebellar hypoplasia	yes	yes	yes	no
Shimbo et al., 2017	Shimbo_4	M	4	1.12 Mb 2p16.1 microdeletion, de novo, involving BCL11A and 2 additional genes	no		abnormal	hypoplasia of the pons and cerebellum	yes	yes	no	no
Supplementary Table 6. Summary of congenital malformations and brain MRI findings in previously reported individuals with large deletions encompassing additional genes.

## Sheet: Wing-Supplementary Table 8
gnomAD Variant	Allele Count	Allele Frequency	rsIDs	Mutation class1	Subclass	BCL11A-XL - MANE Select transcript						BCL11A-L						BCL11A-S
						NM_022893.4:	NP_075044.2:	Classification	EXON	INTRON	NMD	NM_018014.4:	NP_060484.2:	Classification	EXON	INTRON	NMD	NM_138559.2:	NP_612569.1:	Classification	EXON	INTRON	NMD
2-60462169-G-T	1	6.57635e-06	rs267599415	PTV	PTVb1	c.743C>A	p.Ser248Ter	stop_gain	4/4	-	NMDeLE	c.743C>A	p.Ser248Ter	stop_gain	4/5	-	NMDeEL	c.630+113C>A	p.=	intron_variant	-	4/4
2-60462118-AG-A	2	3.50021e-06		PTV	PTVb1	c.793del	p.Leu265CysfsTer15	frameshift	4/4	-	NMDeLE	c.793del	p.Leu265CysfsTer15	frameshift	4/5	-	NMDeEL	c.630+163del	p.=	intron_variant	-	4/4
2-60461833-A-AGGGGGGGGGGATGGAAGGGGGGGGG	1	1.84352e-06		PTV	PTVb1	c.1075_1078del	p.Pro359SerfsTer61	frameshift	4/4	-	NMDeLE	c.1075_1078del	p.Pro359SerfsTer61	frameshift	4/5	-	NMDeEL	c.630+445_630+448del	p.=	intron_variant	-	4/4
2-60461833-AG-A	3	5.53085e-06	rs768799046	PTV	PTVb1	c.1078del	p.Leu360ProfsTer61	frameshift	4/4	-	NMDeLE	c.1078_1079insCCCCC	p.Leu360ProfsTer63	frameshift	4/5	-	NMDeEL	c.630+448_630+449insCCCCC	p.=	intron_variant	-	4/4
2-60461833-AGGGG-A	1	1.84354e-06		PTV	PTVb1	c.1078_1079insCCCC	p.Leu360ProfsTer213	frameshift	4/4	-	NMDeLE	c.1078_1079insCCCC	p.Leu360ProfsTer213	frameshift	4/5	-	NMDeEL	c.630+448_630+449insCCCC	p.=	intron_variant	-	4/4
2-60461833-A-AGGGGG	1	1.84349e-06		PTV	PTVb1	c.1078_1079insCCCCCCC	p.Leu360ProfsTer214	frameshift	4/4	-	NMDeLE	c.1078_1079insCCCCCCC	p.Leu360ProfsTer214	frameshift	4/5	-	NMDeEL	c.630+448_630+449insCCCCCCC	p.=	intron_variant	-	4/4
2-60461833-A-AGGGGGGG	4	7.37433e-06		PTV	PTVb1	c.1078_1079insCCCCCCCCCC	p.Leu360ProfsTer215	frameshift	4/4	-	NMDeLE	c.1078_1079insCCCCCCCCCC	p.Leu360ProfsTer215	frameshift	4/5	-	NMDeEL	c.630+448_630+449insCCCCCCCCCC	p.=	intron_variant	-	4/4
2-60461833-A-AG	6	1.10618e-05	rs768799046	PTV	PTVb1	c.1078dup	p.Leu360ProfsTer220	frameshift	4/4	-	NMDeLE	c.1078_1079insCCCCCCCCCCTCCAACCCCCCCCCC	p.Leu360ProfsTer220	frameshift	4/5	-	NMDeEL	c.630+448_630+449insCCCCCCCCCCTCCAACCCCCCCCCC	p.=	intron_variant	-	4/4
2-60461833-A-AGGGG	9	1.65941e-05	rs768799046	PTV	PTVb1	c.1078_1079insCCCCCCCCCTGCCAACCCCCCCCCC	p.Leu360ProfsTer220	frameshift	4/4	-	NMDeLE	c.1078_1079insCCCCCCCCCTGCCAACCCCCCCCCC	p.Leu360ProfsTer220	frameshift	4/5	-	NMDeEL	c.630+448_630+449insCCCCCCCCCTGCCAACCCCCCCCCC	p.=	intron_variant	-	4/4
2-60461833-A-AGGGGGGGGGGTTGGCAGGGGGGGGG	1	1.84355e-06		PTV	PTVb1	c.1078_1079insCCCCCCCCCTGCCATCCCCCCCCCC	p.Leu360ProfsTer220	frameshift	4/4	-	NMDeLE	c.1078_1079insCCCCCCCCCTGCCATCCCCCCCCCC	p.Leu360ProfsTer220	frameshift	4/5	-	NMDeEL	c.630+448_630+449insCCCCCCCCCTGCCATCCCCCCCCCC	p.=	intron_variant	-	4/4
2-60461833-A-AGGGGGGGGGGTTGGAGGGGGGGGGG	1	1.84352e-06		PTV	PTVb1	c.1078_1079insCCCCCCCCCTTCCATCCCCCCCCCC	p.Leu360ProfsTer220	frameshift	4/4	-	NMDeLE	c.1078_1079insCCCCCCCCCTTCCATCCCCCCCCCC	p.Leu360ProfsTer220	frameshift	4/5	-	NMDeEL	c.630+448_630+449insCCCCCCCCCTTCCATCCCCCCCCCC	p.=	intron_variant	-	4/4
2-60461557-GT-G	1	6.56866e-06	rs1676290990	PTV	PTVb1	c.1354del	p.Thr452ProfsTer27	frameshift	4/4	-	NMDeLE	c.1354del	p.Thr452ProfsTer27	frameshift	4/5	-	NMDeEL	c.630+724del	p.=	intron_variant	-	4/4
2-60461169-GT-G	1	6.84795e-07		PTV	PTVb1	c.1742del	p.His581ProfsTer17	frameshift	4/4	-	NMDeLE	c.1742del	p.His581ProfsTer17	frameshift	4/5	-	NMDeEL	c.630+1112del	p.=	intron_variant	-	4/4
2-60461166-CCT-C	1	6.84803e-07		PTV	PTVb1	c.1744_1745del	p.Arg582GlyfsTer21	frameshift	4/4	-	NMDeLE	c.1744_1745del	p.Arg582GlyfsTer21	frameshift	4/5	-	NMDeEL	c.630+1114_630+1115del	p.=	intron_variant	-	4/4
2-60461052-CT-C	1	1.6106e-06		PTV	PTVb1	c.1859del	p.Lys620SerfsTer10	frameshift	4/4	-	NMDeLE	c.1859del	p.Lys620SerfsTer10	frameshift	4/5	-	NMDeEL	c.630+1229del	p.=	intron_variant	-	4/4
2-60460476-G-C	1	6.84144e-07	rs772387514	PTV	PTVb22	c.2436C>G	p.Tyr812Ter	stop_gain	4/4	-	NMDeLE	c.2230+206C>G	p.=	intron_variant	-	4/4		c.630+1806C>G	p.=	intron_variant	-	4/4
2-60460448-A-AT	2	3.21148e-06		PTV	PTVb22	c.2463_2464insA	p.Trp822MetfsTer4	frameshift	4/4	-	NMDeLE	c.2230+233_2230+234insA	p.=	intron_variant	-	4/4		c.630+1833_630+1834insA	p.=	intron_variant	-	4/4
2-60460436-G-A	1	6.57557e-06	rs771597942	PTV	PTVb22	c.2476C>T	p.Arg826Ter	stop_gain	4/4	-	NMDeLE	c.2230+246C>T	p.=	intron_variant	-	4/4		c.630+1846C>T	p.=	intron_variant	-	4/4
2-60452649-TG-T	1	6.84126e-07		PTV	PTVb3	na	na	downstream_gene_variant	-	-		c.2247del	p.Ile750PhefsTer28	frameshift	5/5	-	NMDeLE	c.647del	p.Pro216HisfsTer4	frameshift	-	5/5	NMDeLE
2-60452634-G-A	1	1.20037e-06		PTV	PTVb4	na	na	downstream_gene_variant	-	-		c.2263C>T	p.Gln755Ter	stop_gain	5/5	-	NMDeLE	c.663C>T	p.=	synonymous	-	5/5	-
2-60452616-A-T	1	1.59046e-06		PTV	PTVb5	na	na	downstream_gene_variant	-	-		c.2281T>A	p.Trp761Arg	missense	5/5	-	NMDeLE	c.681T>A	p.Cys227Ter	stop_gain	-	5/5	NMDeLE
2-60452606-G-T	1	1.20033e-06		PTV	PTVb4	na	na	downstream_gene_variant	-	-		c.2291C>A	p.Ser764Ter	stop_gain	5/5	-	NMDeLE	c.691C>A	p.=	synonymous	-	5/5	-
2-60452594-G-A	6	4.10479e-06	rs1265922527	PTV	PTVb5	na	na	downstream_gene_variant	-	-		c.2303C>T	p.Ser768Leu	missense	5/5	-	NMDeLE	c.703C>T	p.Arg235Ter	stop_gain	-	5/5	NMDeLE
2-60452577-A-AAG	1	1.20058e-06		PTV	PTVb3	na	na	downstream_gene_variant	-	-		c.2319_2320insCT	p.Ter774LeufsTer5	frameshift	5/5	-	NMDeLE	c.719_720insCT	p.Glu241LeufsTer29	stop_gain	-	5/5	NMDeLE
2-60452572-TTC-T	1	1.20076e-06		PTV	PTV6	na	na	downstream_gene_variant	-	-		c.*1_*2del	p.=	3_prime_UTR_variant	5/5	-		c.723_724del	p.Lys242AsnfsTer30	stop_gain	-	5/5	NMDeLE
2-60462425-C-A	1	1.65566e-06		SPL7		c.488-1G>T	p.=	splice_acceptor_loss	-	3/3		c.488-1G>T	p.=	splice_acceptor_loss	-	3/4		c.488-1G>T	p.=	splice_acceptor_loss		3/4
Supplementary Table 8. Sequence variants in gnomAD v4.0 predicted to affect at least one of the 3 isoforms of the BCL11A gene discussed by loss of function, or a splicing variant predicted to be disruptive with a threshold of SpliceAI delta score > 0.5
1PTVa, premature termination codon (PTC) in all 3 isoforms: PTVa1, possible escape or decreased NMD efficiency in all isoforms; PTVa2, likely NMD in all 3 isoforms. PTVb, PTC affects only BCL11A-XL and -L: PTVb1, PTC or frameshift upstream of all zinc finger (ZnF) clusters; PTVb2, PTC or frameshift upstream of C-terminus ZnF cluster.
2Predicted to escape NMD in BCL11A-XL and not affect BCL11A-L or BCL11A-S.
3Predicted to escape NMD in BCL11A-L and BCL11A-S and not affect BCL11A-XL.
4Predicted to escape NMD in BCL11A-L and not affect BCL11A-XL or BCL11A-S.
5Predicted to escape NMD in BCL11A-S, cause a missense change in BCL11A-L, and not affect BCL11A-XL.
6Predicted to escape NMD in BCL11A-S and not affect BCL11A-XL or BCL11A-L.
7SpliceAI predicted effect on splicing. Delta score for acceptor loss, SpliceAI_pred_DS_AL=0.99; Delta position for acceptor loss, SpliceAI_pred_DP_loss=-1.
gnomAD v4.0 variants predicted to affect at least one of the 3 isoforms discussed (NM_022893.4, NM_018014.4, NM_138559.2). Variants annotated as pathogenic (ClinVar) excluded. LC pLoF flagged variants exceluded (Low-confidence pLoF, variant determined by LOFTEE to be likely not LoF for the transcript). SpliceAI cutoff of delta score 0.5 used for identification of splice mutations.
SpliceAI predicted effect on splicing. Same prediction for 3 isoforms. Delta score for acceptor loss, SpliceAI_pred_DS_AL = 0.99. Delta position for acceptor loss, SpliceAI_pred_DP_AL = -1.
